# Supplementary material for: Expression Characterization of Flavonoid Biosynthetic Pathway Genes and Transcription Factors in Peanut Under Water Deficit Conditions
Source: Front Plant Sci. 2021 Jun 18;12:680368. doi: 10.3389/fpls.2021.680368 (PMC8253228; doi:10.3389/fpls.2021.680368)
Supplement: Supplementary file 1 [file Table_1.XLSX]

## Sheet: Primers
	Primers List
Name	Sequence
ANS (FW)	GCAAGGCAACTGAGAGGACT
ANS ( REV )	CTGGCTGGGGACAAATAGGG
C4H (FW)	CAAGGAAACCCTCCGTCTCC
C4H ( REV )	GGGATGTCATAGCCACCGAG
4CL3 (FW)	CATCACGCAGGCAATGTACG
4CL3 ( REV )	CTCGTTTCCCTCGGAGATCG
CHI (FW)	GGAAGGGTACACCCCCAAAG
CHI ( REV )	CCCCATACTGTGCTCCCTTG
CHS (FW)	AAAGCCATCAAGGACTGGGG
CHS ( REV )	GAGAAGCTTGGTGAGCTGGT
DFR (FW)	AGTGAACGTTTCAGAGCCCA
DFR ( REV )	GGCCAACTACAAGAGGTGGA
F3H (FW)	CGGTCATATCATTGGCCGGA
F3H ( REV)	TCCAATCTTGCACGGCTTCT
FLS (FW)	GGTCCACCCAACCCTTCTTT
FLS ( REV )	GCAAGGTGTGGGGAAAGAGT
LAR (FW)	GTGGAGCCAGGGCTAACAAT
LAR ( REV )	GTGGGAGGAGGGAGCTTAGA
MYB111 fw	AAGACACTGTACTACTGTAGCAC
MYB111 rev	CACCTTTATTGACTTCTTGACGAC
COP1 fw	AAATCTCTCACACAACCCCG
COP1 rev	TGTACAATTTGCATCCTACAATC
MYB7 fw	AAAGAAGGAAGTAGGAAGTGTG
MYB7 rev	GTTACTGACTTTCATGCTCTCA
TTG1 fw	GATTTAATTTTCGTCTTCTCCAG
TTG1 rev	AGTTTCCGTCCATCCATC
bHLH042 fw	GCTCGACTTATTTAATTTGAAAT
bHLH042 rev	TCAACACCAAGAGTAGTGA
GL3 (FW)	GGGTTACCAGGAAAGGCTCT
GL3 ( REV )	TACCCAGCTCAATGACCCCA
MYB123 fw	GACCAGAGTTTGTGAATGGA
MYB123 rev	TAACAATTCTTCGCGGAGG
CSU2 fw	GTACGTCGCGTTTCAACGAA
CSU2 rev	CTCAGCAAGTGTTGGACTTCT
